# Supplementary material for: In Vitro Approbation of Microbial Preparations to Shield Fruit Crops from Fire Blight: Physio-Biochemical Parameters
Source: Plants (Basel). 2024 May 22;13(11):1431. doi: 10.3390/plants13111431 (PMC11174909; doi:10.3390/plants13111431)
Supplement: Supplementary file 1 [file plants-13-01431-s001.zip]

Archive with 1 entries (1 files):
- plants-2976386-supplementary.pdf
